# Supplementary material for: Evaluating Overall Performance in High-Level Dressage Horse–Rider Combinations by Comparing Measurements from Inertial Sensors with General Impression Scores Awarded by Judges
Source: Animals (Basel). 2023 Aug 2;13(15):2496. doi: 10.3390/ani13152496 (PMC10417551; doi:10.3390/ani13152496)
Supplement: Supplementary file 1 [file animals-13-02496-s001.zip]

Archive with 1 entries (1 files):
- animals-2502231-supplementary.pdf
